# Supplementary material for: The metabolomic profile of a high starch versus no starch diet in athletic horses
Source: Sci Rep. 2025 Oct 13;15:35576. doi: 10.1038/s41598-025-23422-z (PMC12518770; doi:10.1038/s41598-025-23422-z)
Supplement: Supplementary file 1 — Supplementary Material 1 [file 41598_2025_23422_MOESM1_ESM.xlsx]

## Sheet: Title side
	The metabolomic profile of a high starch versus no starch diet in athletic horses
	Emma Nilsson, Ali A. Moazzami, Jan Erik Lindberg & Anna Jansson
	Supplementary Table S1 includes an example diet composition
	Supplementary Table S2 includes the main mineral concentration of forages

## Sheet: Table S1
Table S1. Example of diet composition for a ca 500 kg horse*
Forage-only diet
14,5 kg	Early-cut timothy/meadow fescue haylage
0,2 kg	Sugar
50 g	Vitamin and mineral mix
35 g	Salt
Forage-concentrate diet
7 kg	Late-cut timothy/meadow fescue haylage
5,9 kg	Oats
1,0 kg	Soybean meal
0,2 kg	Wheat bran
0,1 g	Sugar
50 g	Vitamin and mineral mix
35 g	Salt
33 g	Ground chalk
* The allowences for all feed ingredients were offered based on individual bodyweight of the horse (range 453-584 kg).

## Sheet: Table S2
Table S2. Main mineral composition of forages g/kg ts*
Feed	Ca	P	Mg	K	S
Early-cut timothy/meadow fescue haylage	2.50229	2.14945	0.776955	21.2658	1.27429
Late-cut timothy/meadow fescue haylage	2.02809	1.29099	0.647928	11.5251	0.760318
* Main mineral concentrations for the concentrate feed was based on table values from Jansson, A. et al. (2013)1
1Jansson, A., Lindberg, J. E., Rundgren, M., Müller, C., Connysson, M., Kjellberg, L., & Lundberg, M. (2013). Utfodringsrekommendationer för häst (Report 289, Issue. S. U. o. A. Sciences. https://www.slu.se/globalassets/ew/org/inst/thv/dokument/publikationer/utfodringsrekommendationer-for-hast_2013_rapport_289.pdf
